# Supplementary material for: Spatial Distribution of Aedes aegypti Oviposition Temporal Patterns and Their Relationship with Environment and Dengue Incidence
Source: Insects. 2021 Oct 9;12(10):919. doi: 10.3390/insects12100919 (PMC8537924; doi:10.3390/insects12100919)
Supplement: Supplementary file 1 [file insects-12-00919-s001.zip]

Archive with 1 entries (1 files):
- insects-1342533-supplementary.pdf
